# Supplementary material for: PHGDH arginine methylation by PRMT1 promotes serine synthesis and represents a therapeutic vulnerability in hepatocellular carcinoma
Source: Nat Commun. 2023 Feb 23;14:1011. doi: 10.1038/s41467-023-36708-5 (PMC9950448; doi:10.1038/s41467-023-36708-5)
Supplement: Supplementary file 3 — Supplementary Data 1 [file 41467_2023_36708_MOESM3_ESM.xlsx]

## Sheet: Supplementary Data 1
Supplementary Data 1. Metabolites with differential abundance in HCC tissues compared with adjacent normal tissues.
HMDB ID	Metabolite Name	FC (T/N)	P value (paired two-tailed Student’s t-test)
HMDB0061634	3-hydroxyoctanoyl carnitine	1.25857	0.0396019
HMDB0013334	9,12-Hexadecadienoylcarnitine	1.25666	0.904312
HMDB0006460	Arachidyl carnitine	2.86284	0.000367571
HMDB0002013	Butyrylcarnitine	2.19832	0.0025304
HMDB0002250	Dodecanoylcarnitine	2.85248	0.0120835
HMDB0000756	Hexanoylcarnitine	1.9363	0.0141447
HMDB0000688	Isovalerylcarnitine	1.4123	0.21506
HMDB0000201	L-Acetylcarnitine	1.87373	0.000993264
HMDB0006461	Linoelaidyl carnitine	1.33812	0.894515
HMDB0000791	L-Octanoylcarnitine	1.54817	0.354367
HMDB0000222	L-Palmitoylcarnitine	1.49712	0.409356
HMDB0062631	O-decanoyl-L-carnitine	2.16626	0.00626872
HMDB0000824	Propionylcarnitine	0.479131	5.22662e-06
HMDB0000848	Stearoylcarnitine	1.62391	0.00182018
HMDB0005066	Tetradecanoylcarnitine	2.99572	0.00120277
HMDB0006317	trans-Hexadec-2-enoyl carnitine	2.46057	0.0101555
HMDB0013128	Valerylcarnitine	1.19324	0.355072
HMDB0000210	Pantothenic acid	0.983061	0.6984
METLIN 545516	2-[2-(1,3-Dioxo-1,3-dihydro-isoindol-2-yl)-acetylamino]-4-methyl-pentanoic acid	1.20617	0.0278613
HMDB0000472	5-Hydroxy-L-tryptophan	1.08016	0.026914
HMDB0028691	Alanylleucineine	1.43745	0.0399331
METLIN 15959	Arg Ser Phe	3.72565	0.0324706
HMDB0011621	Cinnamoylglycine	1.0548	0.194299
HMDB0000904	Citrulline	0.429453	0.0310057
HMDB0028833	Gamma-Glutamyl Glutamine	0.2754	2.04773e-06
HMDB0011171	gamma-Glutamylleucine	0.863345	0.426018
HMDB0028796	Glutaminylglutamic acid	0.27522	2.0047e-06
HMDB0000125	Glutathione	0.306321	9.52073e-06
PubChem 92136	L-2-Aminoadipic acid	1.37904	0.0672252
HMDB0000168	L-Asparagine	0.843176	0.111633
HMDB0000191	L-Aspartic acid	0.569357	0.00590741
HMDB0000706	L-Aspartyl-L-phenylalanine	2.00565	0.145278
HMDB0028925	Leucyl-Aspartate	0.984381	0.784568
HMDB0028938	Leucyl-Serine	0.702445	0.486777
HMDB0011170	L-gamma-glutamyl-L-isoleucine	1.12874	0.339442
HMDB0000148	L-Glutamic acid	0.742463	5.61339e-05
HMDB0000641	L-Glutamine	0.782458	0.12575
HMDB0000177	L-Histidine	0.762452	0.0627268
HMDB0000172	L-Isoleucine	0.817701	0.153704
HMDB0000687	L-Leucine	0.94671	0.667491
HMDB0000182	L-Lysine	0.848344	0.103997
HMDB0000167	L-Threonine	0.687007	7.61385e-06
HMDB0000929	L-Tryptophan	1.33666	0.00226981
HMDB0000158	L-Tyrosine	1.28777	0.0254729
HMDB0000883	L-Valine	1.03718	0.446814
HMDB0003357	N2-Acetylornithine	1.26425	0.0122093
HMDB0061684	N-Acetylisoleucine	1.98213	0.00369179
HMDB0000766	N-Acetyl-L-alanine	0.978833	0.999688
HMDB0011756	N-Acetylleucine	0.970325	0.209305
HMDB0011745	N-Acetyl-L-methionine	0.40831	0.00019493
HMDB0013713	N-acetyltryptophan	2.1025	0.50077
HMDB0011757	N-Acetylvaline	0.231514	0.609178
HMDB0001015	N-Formyl-L-methionine	1.26645	0.134641
HMDB0034367	N-gamma-L-Glutamyl-L-methionine	0.440784	0.00034112
METLIN 71625	Nocardicin C	0.32239	8.86544e-10
HMDB0000214	Ornithine	0.709676	0.00580112
HMDB0029006	Phenylalanyltryptophan	0.859122	0.378567
HMDB0006695	Prolylhydroxyproline	1.47256	0.0255302
HMDB0000267	Pyroglutamic acid	0.570611	0.06977
PubChem CID 10455148	S-Glutathionyl-L-cysteine	1.22383	0.146208
HMDB0000251	Taurine	1.06564	0.117694
HMDB0029104	Tyrosyl-Glutamate	0.742348	0.164717
HMDB0000001	1-Methylhistidine	0.705766	1.15172e-06
HMDB0003464	4-Guanidinobutanoic acid	0.83974	0.83903
HMDB0000725	4-Hydroxyproline	0.789892	0.0012502
HMDB0002339	5-methoxy-L-tryptophan	1.76105	0.0130003
HMDB0000043	Betaine	0.494214	0.00519248
HMDB0000064	Creatine	0.616433	0.00335262
HMDB0000991	DL-2-Aminooctanoic acid	1.02015	0.514844
HMDB0000161	L-Alanine	0.640636	4.00177e-05
HMDB0000517	L-Arginine	4.9551	7.9923e-05
HMDB0000696	L-Methionine	0.982318	0.361906
HMDB0000159	L-Phenylalanine	1.02172	0.849854
HMDB0000162	L-Proline	0.943684	0.870003
HMDB0000187	L-Serine	1.2303	0.0256749
HMDB0002005	Methionine sulfoxide	1.27652	0.00789563
HMDB0001325	N6,N6,N6-Trimethyl-L-lysine	1.21724	0.0435065
HMDB0032756	N-Methyl-1H-indole-3-propanamide	3.81666	0.000894926
HMDB0003337	Oxidized glutathione	0.510239	0.259974
HMDB0062558	Pyroglutamine	0.5225	9.9444e-09
HMDB0000271	Sarcosine	0.673173	0.000306131
METLIN 414580	Succinyl-leucyl-agmatine	0.880937	0.237599
HMDB0001539	Symmetric dimethylarginine	0.96073	0.409869
HMDB0029098	Tyrosyl-Alanine	1.06856	0.0119186
HMDB0000294	Urea	1.24743	0.00510985
HMDB0000707	4-Hydroxyphenylpyruvic acid	2.69371	0.0190342
HMDB0015253	Phenacemide	4.03614	6.94947e-06
HMDB0002466	3-Hydroxybenzoic acid	1.01545	0.299292
HMDB0000714	Hippuric acid	0.482063	0.000582398
HMDB0000619	Cholic acid	0.777913	0.0894185
HMDB0000138	Glycocholic acid	0.146129	0.0578302
HMDB0000539	Arabinonic acid	0.786448	0.00455335
HMDB0000127	D-Glucuronic acid	0.385991	4.83779e-10
HMDB0000625	Gluconic acid	0.548297	0.00182602
HMDB0000139	Glyceric acid	1.331	0.21164
HMDB0000943	L-Threonic Acid	1.02509	0.422097
HMDB0003254	Muramic acid	0.270365	2.59078e-10
HMDB0031162	3,3'-Thiobispropanoic acid	1.94566	0.00503228
HMDB0003681	4-Acetamidobutanoic acid	0.518334	0.291944
HMDB0000094	Citric acid	2.36422	0.00374659
HMDB0000134	Fumaric acid	0.290187	9.83226e-09
HMDB0000661	Glutaric acid	0.754956	0.732391
HMDB0000193	Isocitric acid	1.38628	0.0394194
HMDB0000254	Succinic acid	0.227631	9.86161e-10
HMDB0001987	2-Hydroxy-2-methylbutyric acid	1.3098	0.000497542
HMDB0001624	2-Hydroxycaproic acid	2.0138	0.00154524
HMDB0000754	3-Hydroxyisovaleric acid	1.15264	0.430887
HMDB0010727	3-Oxododecanoic acid	1.05127	0.252361
HMDB0062437	9Z-Heptadecenoic acid	3.11301	0.0429625
HMDB0001388	Alpha-Linolenic acid	0.725406	0.820154
HMDB0001043	Arachidonic acid	0.924764	0.149823
HMDB0002183	Docosahexaenoic acid	1.03823	0.169046
HMDB0006528	Docosapentaenoic acid (22n-3)	1.87756	0.157979
HMDB0001976	Docosapentaenoic acid (22n-6)	0.904277	0.217913
HMDB0000746	Hydroxyisocaproic acid	1.77873	6.97893e-05
HMDB0000711	Hydroxyoctanoic acid	1.28412	0.000172224
HMDB0000673	Linoleic acid	0.687357	0.230701
HMDB0001844	Methylsuccinic acid	0.393658	0.00287903
HMDB0000782	Octadecanedioic acid	0.465891	0.34626
HMDB0000207	Oleic acid	2.51811	0.0420894
HMDB0000220	Palmitic acid	1.44158	0.0187018
HMDB0003229	Palmitoleic acid	3.92243	0.0392968
HMDB0000826	Pentadecanoic acid	1.55099	0.0403321
HMDB0004667	13-HODE	0.871514	0.285653
HMDB0000086	Glycerophosphocholine	0.389212	9.91315e-09
HMDB0010401	LysoPC (22:4)	0.658604	0.402378
HMDB0010379	LysoPC(14:0)	1.16211	0.452211
HMDB0010382	LysoPC(16:0)	0.781498	0.102669
HMDB0010383	LysoPC(16:1)	1.0992	0.063467
HMDB10384	LysoPC(18:0)	1.5857	0.00970877
HMDB0002815	LysoPC(18:1)	1.13575	0.0632611
HMDB0010386	LysoPC(18:2)	0.740801	0.559026
HMDB0010396	LysoPC(20:4)	0.736845	0.985135
HMDB0010402	LysoPC(22:5)	0.665666	0.890725
HMDB0010404	LysoPC(22:6)	0.600233	0.538563
METLIN40386	PC (16:0)	0.764031	0.668183
	sn2 LysoPC(14:0)	2.89157	0.00779841
	sn2 LysoPC(16:0)	1.18914	0.029147
	sn2 LysoPC(16:1)	2.65425	0.00358458
	sn2 LysoPC(18:0)	1.08639	0.899925
	sn2 LysoPC(18:1)	1.16215	0.178192
	sn2 LysoPC(18:2)	0.667699	0.00188857
	sn2 LysoPC(18:3)	1.06493	0.0479215
	sn2 LysoPC(20:4)	0.437649	0.0183526
	sn2 LysoPC(20:5)	0.418046	0.0106219
	sn2 LysoPC(22:5)	0.294901	6.88357e-06
	sn2 LysoPC(22:6)	0.403507	9.32545e-05
HMDB0011473	LysoPE(16:0)	0.716076	0.273385
HMDB0011504	LysoPE(16:1)	2.41232	0.00518021
HMDB0011489	LysoPE(20:5)	0.9003	0.504696
	sn2 LysoPE(16:0)	0.938273	0.401347
	sn2 LysoPE(16:1)	2.09999	0.0126951
	sn2 LysoPE(20:5)	0.635832	0.293163
HMDB0011505	LysoPE(18:1)	1.36594	0.012506
HMDB0011507	LysoPE(18:2)	0.664667	0.268297
HMDB0011487	LysoPE(20:4)	0.693433	0.241863
HMDB0011526	LysoPE(22:6)	0.369441	0.00400821
	sn2 LysoPE(18:1)	0.930067	0.743633
	sn2 LysoPE(18:2)	0.582662	0.0264967
	sn2 LysoPE(20:4)	0.718631	0.0161702
	sn2 LysoPE(22:6)	0.313168	5.26445e-06
HMDB0061697	1-Stearoylglycerophosphoglycerol	1.38421	0.0466955
HMDB0000011	(R)-3-Hydroxybutyric acid	0.594947	8.62963e-11
HMDB0000008	2-Hydroxybutyric acid	0.542057	0.000265539
HMDB0059655	2-Hydroxyglutarate	0.888816	0.673048
HMDB0002203	3-Hydroxycapric acid	1.25574	0.152215
HMDB0000525	5-Hydroxyhexanoic acid	1.75661	7.04495e-05
HMDB0000115	Glycolic acid	0.706414	5.14181e-05
HMDB0000190	L-Lactic acid	1.26769	0.0554976
HMDB0000156	L-Malic acid	0.325644	1.61704e-09
HMDB0000462	Allantoin	0.398168	0.346738
HMDB0029737	1H-Indole-3-carboxaldehyde	0.462862	1.35786e-05
HMDB0059765	3-Indolehydracrylic acid	1.0548	0.194299
HMDB0002302	3-Indolepropionic acid	1.70885	0.894676
HMDB0000763	5-Hydroxyindoleacetic acid	0.404878	0.000195453
HMDB0000734	Indoleacrylic acid	1.09624	0.0418994
HMDB0000671	Indolelactic acid	1.05352	0.195287
HMDB0240296	Tryptophan 2-C-mannoside	0.583872	5.72915e-05
HMDB0000005	2-Ketobutyric acid	1.27051	0.0172993
HMDB0010724	3-Oxodecanoic acid	1.87814	0.0159259
HMDB0000695	Ketoleucine	3.1434	0.00117179
HMDB0000208	Oxoglutaric acid	2.34941	0.00380197
HMDB0000243	Pyruvic acid	3.81639	3.31211e-06
HMDB0000767	Pseudouridine	1.17236	0.00710144
HMDB0003540	3'-AMP	0.885055	0.154974
HMDB0001173	5'-Methylthioadenosine	2.43061	0.000627534
HMDB0240316	Glycerophosphoglycerol	1.38383	0.046654
HMDB0000224	O-Phosphoethanolamine	2.08387	0.000452608
METLIN 816036	2-(2,6-Dioxo-1,2,3,6-tetrahydropyrimidin-4-yl)ethane-1-sulfonic acid	1.33058	0.00104121
HMDB0134105	2-hydroxy-3-(sulfooxy)benzoic acid	1.36867	4.68998e-06
HMDB0062550	2-methoxyacetaminophen sulfate	1.12646	0.0738962
HMDB0041721	Dihydrocaffeic acid 3-sulfate	0.618409	0.0370069
HMDB0011719	Homovanillic acid sulfate	0.552968	6.80152e-09
HMDB0000684	L-Kynurenine	0.368737	3.16803e-05
METLIN 263518	2-Methoxyhydroquinone	0.840137	0.571386
HMDB0125533	3,5-Dihydroxyphenylpropionic acid	0.61199	0.292414
HMDB0000563	D-Phenyllactic acid	1.82895	0.0108727
HMDB0000755	Hydroxyphenyllactic acid	0.612385	0.293305
HMDB0000277	Sphingosine 1-phosphate	0.603083	0.00174498
HMDB0003333	8-Hydroxy-deoxyguanosine	2.51554	0.00123747
HMDB0000195	Inosine	0.750878	0.000301829
HMDB0001563	1-Methylguanosine	1.15515	0.0533665
HMDB0005862	2-Methylguanosine	1.38599	0.024316
HMDB0000050	Adenosine	0.656612	0.0227066
HMDB0000912	Succinyladenosine	0.193063	4.69365e-08
HMDB0001397	Guanosine monophosphate	2.42007	0.121489
HMDB0000289	Uric acid	0.563479	1.82958e-08
HMDB0000292	Xanthine	0.652878	0.000118203
HMDB0014581	Allopurinol	0.710673	0.000194921
HMDB0000132	Guanine	2.10351	0.00331154
HMDB0000157	Hypoxanthine	1.11749	0.366777
HMDB0000786	Oxypurinol	0.200367	8.51314e-10
HMDB0000017	4-Pyridoxic acid	0.203408	3.74322e-06
HMDB0001406	Niacinamide	0.618604	3.78711e-07
HMDB0000089	Cytidine	0.284679	1.6246e-06
HMDB0000884	Ribothymidine	1.13785	0.0539198
HMDB0000296	Uridine	0.73629	9.95226e-05
HMDB0000299	Xanthosine	0.20871	1.15975e-09
HMDB0000300	Uracil	0.472373	6.97961e-06
HMDB0000895	Acetylcholine	1.7694	8.43502e-05
HMDB0000097	Choline	0.508367	5.76117e-06
HMDB0000062	L-Carnitine	0.937186	0.0865474
HMDB0001565	Phosphorylcholine	3.36154	3.54873e-06
