# Supplementary material for: PHGDH arginine methylation by PRMT1 promotes serine synthesis and represents a therapeutic vulnerability in hepatocellular carcinoma
Source: Nat Commun. 2023 Feb 23;14:1011. doi: 10.1038/s41467-023-36708-5 (PMC9950448; doi:10.1038/s41467-023-36708-5)
Supplement: Supplementary file 5 — Source Data [file 41467_2023_36708_MOESM5_ESM.xlsx]

## Sheet: Fig. 1
Fig. 1a	Pathways	# Metabolites in pathway	Metabolite differential abundance score	Gene differential abundance score		Fig. 1b		Enrichment score	P value (-log10)
	Arginine biosynthesis	9	-0.111111	-0.375			Urea cycle	3.46021	3.60555
	Arginine and proline metabolism	6	-0.333333	-0.111111			Glycine and serine metabolism	2.04082	1.99568
	Glycine, serine and threonine metabolism	8	-0.25	-0.894737			Arginine and proline metabolism	1.89394	1.51145
	Cysteine and methionine metabolism	4	1	-0.444444			Citric acid cycle	2.19436	1.48413
	Alanine, aspartate and glutamate metabolism	8	-0.25	-0.217391			Glucose-alanine cycle	3.10078	1.48413
	Tyrosine metabolism	4	0.5	-0.5			Methionine Metabolism	1.86916	1.25571
	TCA cycle	7	0.142857	-0.6			Malate-Aspartate Shuttle	3.01205	1.16368
	Purine metabolism	7	-0.428571	-0.0909091			Alanine Metabolism	2.36686	1.09691
	Glycerophospholipid metabolism	5	0.2	-0.1			Phosphatidylethanolamine Biosynthesis	2.5	0.962574
	Glyoxylate and dicarboxylate metabolism	6	0.333333	-0.692308			Aspartate Metabolism	1.7192	0.899629
							Phenylalanine and Tyrosine Metabolism	1.79211	0.860121
							Phosphatidylcholine Biosynthesis	2.15827	0.806875
							Ammonia Recycling	1.5674	0.68403
							Warburg Effect	1.38408	0.673664
							Homocysteine Degradation	2.23214	0.651695
Fig. 1c	Relative serine level				Fig. 1e	Relative PHGDH expression
	Normal	Tumor	Gender			Normal	Tumor	Gender
1	1.46959	2.88989	M			178	99	M
2	1.40366	3.99248	M			224	86	F
3	0.939065	1.74366	M			175	11	M
4	1.23502	1.18037	M			223	68	M
5	0.629788	1.57729	M			189	205	M
6	0.6837	2.2019	M			204	93	M
7	0.471501	1.95731	M			191	59	M
8	1.08063	2.71781	F			195	65	M
9	0.963207	3.39131	M			195	89	M
10	0.662243	2.9714	F			202	112	M
11	0.368338	1.37611	M			183	192	M
12	0.373443	1.76527	M			251	120	M
13	1.70488	0.546387	F			219	109	F
14	0.730451	1.75767	F			190	85	M
15	1.43845	1.64714	M			193	86	M
16	1.62925	3.8973	M			169	108	F
17	0.76212	3.39621	M			217	106	M
18	0.764975	2.56473	M			253	105	M
19	1.82515	1.65676	M			182	85	F
20	0.864527	3.644	M			197	89	M
						267	81	F
Fig. 1f	Relative PHGDH activity					180	194	M
	Normal	Tumor	Gender			180	147	M
1	0.54142	0.95075	M			191	89	F
2	0.632624	1.81204	M			169	84	M
3	0.561803	0.365029	M			205	232	M
4	0.504389	1.63207	M			189	94	M
5	0.307779	2.32421	M			279	103	F
6	0.474431	1.51341	M			205	101	M
7	0.317997	0.572069	M			218	114	M
8	0.21852	0.279761	F			197	39	M
9	0.25569	0.265735	M			193	97	M
10	0.213683	0.346691	F			192	82	F
11	0.342057	0.482172	M			230	107	M
12	0.327652	1.55177	M			192	102	F
13	1.1325	5.30814	F			204	21	M
14	0.8334	6.44527	F			268	85	M
15	0.574007	0.694608	M			196	72	F
16	0.450185	1.30174	M			201	185	M
17	0.39194	3.04187	M			185	158	M
18	0.277089	0.284285	M			225	31	M
19	0.194273	0.263891	M			169	168	M
20	0.503487	4.82138	M
Fig. 1g
Huh7	Time (Days)	Ctrl/CM				NCT-503/CM				Ctrl/-SG				NCT-503/-SG
	0	1.2087	0.8179	0.9351	1.0383	0.9279	0.965	1.0952	1.0119	1.0645	1.0489	0.8846	1.002	0.991	1.1382	0.8489	1.0218
	1	1.5131	1.639	1.6384	1.6327	1.2921	1.2261	1.4616	1.4355	1.2657	1.4258	1.3741	1.2304	1.1743	1.112	1.0968	1.0642
	3	3.3234	2.9248	3.1257	3.5828	2.2419	2.446	2.9287	2.7232	1.9829	1.8656	2.035	2.0584	1.3169	1.3757	1.3647	1.5247
	5	5.401	4.3967	4.3976	5.5808	3.5263	3.4114	3.7976	3.8364	2.7294	2.5536	2.636	2.6135	1.884	1.8601	1.7855	1.6007
	7	6.178	6.8181	6.4916	6.134	4.7407	4.4785	4.2997	5.1397	3.8384	3.6834	3.6707	3.8873	2.0045	2.1739	2.5745	2.4039
PLC/PRF/5	Time (Days)	Ctrl/CM				NCT-503/CM				Ctrl/-SG				NCT-503/-SG
	0	1.0337	1.0333	0.9699	0.9631	0.8838	0.9289	1.1796	1.0077	1.0283	0.8527	1.1199	0.9991	0.9941	1.0335	0.9506	1.0218
	1	1.1897	1.5006	1.261	1.4071	1.0927	1.0743	1.1479	1.1731	1.1082	1.1884	1.0767	1.1916	1.1732	1.033	1.007	0.9767
	3	2.0985	2.1008	2.1474	1.9502	1.1345	1.2431	1.6404	1.6445	1.1928	1.6475	1.6905	1.7562	1.0216	1.1142	0.97	1.1269
	5	3.1424	3.5412	3.582	3.6402	1.8324	2.0387	2.1696	1.8527	2.4607	2.5453	1.9405	2.6356	1.1417	1.1878	1.329	1.0318
	7	4.3749	4.356	4.512	4.5918	2.9324	2.9049	2.4931	2.4897	3.0726	2.9455	3.4699	3.5749	1.2566	1.4286	1.4938	1.3196
Fig. 1i
	Ctrl			PHGDH KO
Huh7	37.7852	29.8849	28.0433	0	0	0
PLC/PRF/5	37.074	36.3637	34.4218	0	0	0
Fig. 1j
	Ctrl			PHGDH KO
Huh7	42.1405	45.112	42.3246	0	0	0
PLC/PRF/5	50.7995	51.3987	48.8972	0	0	0
Fig. 1k
Huh7	Time (Days)	Ctrl/CM					PHGDH KO/CM					Ctrl/-SG					PHGDH KO/-SG
	0	0.98544	1.07263	1.04663	0.97904	0.91625	0.97073	0.99547	0.98876	1.07598	0.96905	1.0245	1.00219	0.95607	0.99199	1.02525	0.92754	1.01272	1.0084	1.07866	0.97268
	1	1.48216	1.75012	1.72932	1.57175	1.75212	1.27056	1.62489	1.51964	1.50622	1.28147	1.25073	1.33201	1.16492	1.33844	1.36415	1.21152	1.1181	1.2916	1.1656	1.15304
	3	2.98912	2.83475	3.16829	3.1047	2.88474	2.16582	2.04463	2.51595	2.55621	2.08573	1.78432	1.94158	1.99262	1.73442	1.8225	1.29553	1.46431	1.28846	1.31672	1.42781
	5	4.794	4.786	4.29728	4.60283	4.7932	3.06152	3.27622	2.79903	2.84809	3.25693	2.75659	2.64657	2.61973	2.47724	2.97623	1.34577	1.44626	1.39601	1.43997	1.49925
	7	5.70309	5.95225	5.87386	5.87066	5.44633	3.58599	4.01999	3.81578	3.62206	3.44343	3.34654	3.74614	3.49549	3.67166	3.57488	1.58717	1.59424	1.74811	1.68295	1.66489
PLC/PRF/5	Time (Days)	Ctrl/CM					PHGDH KO/CM					Ctrl/-SG					PHGDH KO/-SG
	0	0.89339	0.93363	0.89119	1.10256	1.17922	0.89694	1.09348	0.99103	0.90573	1.11282	1.03271	0.86742	0.9942	1.06546	1.04021	0.90265	0.96477	1.0201	1.06991	1.04257
	1	0.96382	1.02925	1.10318	1.13302	1.35589	1.08485	1.07122	1.05605	1.12574	1.10463	1.12026	1.12251	1.20653	1.04025	0.93648	1.06822	1.05656	1.10786	1.029	1.11486
	3	2.01278	1.88684	1.98978	1.9353	1.78854	1.40444	1.4273	1.39829	1.53415	1.45588	1.69477	1.55374	1.40796	1.53049	1.3357	1.17524	1.07496	1.20321	1.16379	1.28505
	5	2.87584	3.02561	3.0267	2.7195	3.08803	1.7201	1.73747	1.7799	1.84453	1.86761	1.86563	2.00566	2.25796	2.2117	1.96415	1.21249	1.15886	1.23178	1.23687	1.30174
	7	4.2031	4.03034	4.21405	4.41611	4.09988	2.33535	2.35536	2.33381	2.2705	2.4789	2.62619	3.13879	2.59543	2.99901	2.947	1.45374	1.50313	1.43593	1.31743	1.35431
Fig. 1m
		+SG diet						-SG diet
	Ctrl	1.05	1.12	0.7	0.56	0.46	0.46	0.55	0.54	0.38	0.45	0.31	0.23
	PHGDH KO	0.4	0.29	0.32	0.23	0.14	0.11	0.17	0.12	0.08	0.06	0.04	0.06
Fig. 1n	Time (Days)	Control/+SG diet						Control/-SG diet						PHGDH KO/+SG diet						PHGDH KO/-SG diet
	7	31.2461	66.6679	43.5771	69.78	42.0407	35.0354	30.5809	26.6784	37.2189	39.0173	40.3597	36.0137	35.2071	36.4777	38.6789	17.9127	39.3804	26.9314	17.056	10.9032	20.3985	33.7174	40.1067	33.2403
	9	47.4958	51.3259	74.6839	80.5713	67.4205	71.1588	55.851	49.0912	40.6802	60.9066	38.9284	63.4186	43.3354	39.3845	62.3123	25.9728	46.569	58.7289	7.71764	11.236	15.9275	21.2213	17.3501	26.781
	11	85.1226	90.9264	120.103	100.522	142.509	111.032	74.5282	71.6698	79.2996	103.399	78.6173	70.5617	62.0463	58.2193	100.831	46.5948	57.6299	74.3497	4.7541	5.56321	4.65497	9.52616	5.38095	5.86095
	13	122.478	175.977	262.57	368.296	174.112	148.896	93.1034	109.279	102.206	147.519	151.815	146.324	72.4828	98.0373	91.539	162.112	109.571	188.738	3.72758	10.5797	11.8384	7.7198	24.8465	15.7688
	15	305.374	305.177	397.243	639.219	343.775	260.49	284.423	154.032	160.568	279.437	251.569	245.176	119.495	121.264	204.808	196.072	214.706	346.828	6.59611	7.85414	10.9339	16.4098	31.2345	41.708
	17	342.909	509.454	435.272	761.711	878.506	386.743	225.852	335.605	287.293	375.076	426.476	471.663	147.605	227.081	231.737	158.306	531.634	551.818	8.63277	16.6855	21.112	27.3604	57.4665	62.1597
	19	435.123	737.135	595.404	990.281	978.491	495.55	256.527	376.548	459.694	508.584	442.151	568.249	243.396	302.639	342.502	442.225	522.765	645.528	11.0416	17.2603	51.0198	47.5288	128.626	104.392

## Sheet: Fig. 2
Fig. 2a
HEK293T	Ctrl			AMI-1			AdOx
	92.14	97.35	110.49	69.21	49.2	43.99	56.08	48.36	48.36
Huh7	Ctrl			AMI-1			AdOx
	94.08	101.59	104.33	53.08	56.26	47.38	42.82	39.86	48.36
PLC/PRF/5	Ctrl			AMI-1			AdOx
	108.09	90.97	100.94	58.54	50.06	63.36	47.23	35.59	64.52
Fig. 2d						Fig. 2e							Fig. 2f
Fig. 2g
		Ctrl			AMI-1			AdOx
FLAG-PHGDH	WT	102.766	100.162	97.072	57.8978	54.5877	51.8892	52.7068	49.7347	51.969
	R236K	25.2073	19.9276	23.7837	15.1861	16.2764	22.5077	13.0097	14.6944	20.699
	V83A	14.3791	20.054	22.5964	14.0118	18.6954	11.6885	10.4825	13.8482	17.8484
Fig. 2h
		FLAG-PHGDH
	3-PG (μM)	WT			R236K			V83A
	0	5	3	-8	-34	54	131	11	2	-13
	1	286	236	252	115	148	181	15	5	10
	5	355	343	314	34	31	82	38	43	65
	10	525	577	537	82	111	96	47	54	57
	20	828	893	783	99	153	176	114	105	80
	50	1176	1171	1130	181	257	208	197	165	193
	100	1483	1510	1501	370	330	390	294	295	290
	200	1667	1617	1623	430	454	418	354	359	336
	300	1700	1698	1686	440	533	612	412	419	393
	400	1817	1823	1884	647	754	498	453	432	456
	500	1781	1807	1821	668	715	647	517	527	489
	1000	1967	1998	1939	750	640	776	551	552	621
Fig. 2i
		FLAG-PHGDH
	NAD+ (μM)	WT			R236K			V83A
	0	13	35	20	12	-11	14	-10	17	23
	1	123	103	109	43	59	44	35	26	47
	5	287	307	307	100	126	58	57	67	86
	10	429	458	431	178	179	169	85	101	151
	20	740	670	718	247	206	229	173	189	232
	50	973	1106	978	359	351	304	269	255	190
	100	1343	1246	1184	440	346	412	305	279	329
	200	1335	1338	1355	462	475	532	382	327	396

## Sheet: Fig. 3
Fig. 3a						Fig. 3b
Fig. 3c					Fig. 3d
Fig. 3e
Huh7	siScramble			siPRMT1 #1			siPRMT1 #2
	93.56	98.88	107.56	38.56	52.29	46.97	45.19	59.66	55.84
PLC/PRF/5	siScramble			siPRMT1 #1			siPRMT1 #2
	92.2435	102.002	105.755	37.0309	43.4529	40.4504	59.5496	56.5471	46.1218
Fig. 3f
Huh7	Vector						HA-PRMT1 WT			HA-PRMT1 SGT/AAA
	Ctrl			PRMT1 KD
	94.3305	92.4477	113.222	39.6025	43.5565	32.0711	88.682	104.937	94.0795	42.9289	54.0377	33.2636
PLC/PRF/5	Vector						HA-PRMT1 WT			HA-PRMT1 SGT/AAA
	Ctrl			PRMT1 KD
	105.173	96.1922	98.6345	34.5851	32.9307	35.4517	93.9863	95.7195	95.8771	37.3424	46.166	35.6092
Fig. 3g
	Vector			GST-PRMT1 WT			GST-PRMT1 WT			GST-PRMT1 SGT/AAA
	His-PHGDH
	SAM1			/			SAM1			SAM1
	His-PSAT1
	100.088	88.4724	111.439	94.9434	89.4272	102.316	167.344	189.463	205.057	112.447	120.138	78.9781
Fig. 3h
	3-PG (μM)	siScramble			siPRMT1
	0	-1	5	-5	-21	8	12
	1	237	240	218	123	169	181
	5	358	395	387	137	173	190
	10	518	508	539	165	196	172
	20	782	783	759	190	232	189
	50	1147	1175	1147	221	256	224
	100	1441	1421	1481	356	302	384
	200	1613	1683	1609	572	543	537
	300	1721	1718	1676	553	571	560
	400	1862	1864	1801	679	698	646
	500	1896	1905	1869	768	729	663
	1000	1952	1951	1957	815	762	704
Fig. 3i
	NAD+ (μM)	siScramble			siPRMT1
	0	9	-6	-4	3	25	-25
	1	82	93	92	60	58	70
	5	284	314	367	125	134	113
	10	476	419	407	186	188	171
	20	652	680	653	263	266	278
	50	927	953	952	481	505	479
	100	1113	1102	1110	556	571	484
	200	1251	1318	1225	554	613	559
Fig. 3j
	FLAG-PHGDH WT						FLAG-PHGDH R236K						FLAG-PHGDH V83A
	siScramble			siPRMT1			siScramble			siPRMT1			siScramble			siPRMT1
	102.183	99.0631	98.7541	38.2517	41.9129	37.4171	19.797	19.4543	18.4442	18.4373	18.1704	17.2435	18.3067	16.0964	16.2666	15.5771	14.5486	18.4649

## Sheet: Fig. 4
Fig. 4a
Fig. 4b
	PHGDH KO
Huh7	PHGDH WT			PHGDH RK			PHGDH VA
	35.0222	33.5744	24.1979	0.465836	0.735062	0.874121	0.911561	0.814095	0.298374
	PHGDH KO
PLC/PRF/5	PHGDH WT			PHGDH RK			PHGDH VA
	36.0955	34.3594	36.9982	0.295224	1.1974	0.264952	1.26553	0.305574	0.315685
Fig. 4c
	PHGDH KO
Huh7	PHGDH WT			PHGDH RK			PHGDH VA
	39.0462	47.9087	43.6223	0.816383	0.661936	0.717566	0.236403	0.57578	0.878062
	PHGDH KO
PLC/PRF/5	PHGDH WT			PHGDH RK			PHGDH VA
	52.4905	45.6521	49.7143	0.313845	0.41977	0.626023	0.981307	0.555825	0.221763
Fig. 4d
Huh7		Ctrl			PHGDH KO
		Ctrl			Ctrl			PHGDH WT			PHGDH R236K			PHGDH V83A
	CM	1.05641	0.951886	0.971703	0.635156	0.690725	0.708595	0.96127	0.982274	0.949241	0.721228	0.672107	0.783601	0.75737	0.637371	0.671281
	-SG	0.645618	0.600387	0.617384	0.232086	0.251336	0.232573	0.606464	0.570838	0.675675	0.252359	0.306052	0.320127	0.234655	0.284525	0.298807
PLC/PRF/5		Ctrl			PHGDH KO
		Ctrl			Ctrl			PHGDH WT			PHGDH R236K			PHGDH V83A
	CM	0.971358	1.00327	1.02537	0.583742	0.556465	0.502901	0.955986	0.986819	1.0083	0.552724	0.588964	0.581716	0.625265	0.503728	0.526308
	-SG	0.690344	0.712493	0.728205	0.269348	0.160393	0.176292	0.687491	0.705541	0.717699	0.185984	0.246689	0.28716	0.166121	0.215767	0.257229
Fig. 4e
Huh7		Ctrl			PHGDH KO
		Ctrl			Ctrl			PHGDH WT			PHGDH R236K			PHGDH V83A
	CM	1.02006	0.983952	0.995988	1.18706	1.24724	1.15998	1.06068	1.06971	0.995988	1.21565	1.17954	1.08475	1.09378	1.26078	1.16449
	-SG	1.20211	1.14042	1.2999	2.40873	2.45988	2.41625	1.38114	1.21414	1.30441	1.96339	2.01906	2.15296	2.31695	2.33952	2.02959
PLC/PRF/5		Ctrl			PHGDH KO
		Ctrl			Ctrl			PHGDH WT			PHGDH R236K			PHGDH V83A
	CM	0.96519	1.03508	0.999732	1.31473	1.15509	1.23247	0.984171	1.06255	1.00965	1.02939	1.01383	0.998176	1.03741	0.968738	1.01378
	-SG	1.21858	1.24103	1.11573	1.93871	1.98801	1.82134	1.3132	1.3111	1.17451	1.77435	1.97128	1.80939	1.8126	1.91981	1.78291
Fig. 4f
Fig. 4g
Huh7	PHGDH KO + PRMT1 KD
		Ctrl			PHGDH WT			PHGDH RK			PHGDH VA
	Ctrl	0	0	0	0.882868	0.291133	0.306565	0.123209	0.947237	0.32425	0.438404	0.299548	0.651133
	PRMT1	0	0	0	28.9304	30.6447	31.5888	0.748749	0.545415	0.629276	0.548406	0.691684	0.65995
PLC/PRF/5	PHGDH KO + PRMT1 KD
		Ctrl			PHGDH WT			PHGDH RK			PHGDH VA
	Ctrl	0	0	0	0.460536	0.700691	1.05399	0.938725	0.587149	0.182431	0.14146	0.988479	0.518921
	PRMT1	0	0	0	35.7357	33.9725	35.1861	1.39629	0.188272	0.992331	0.618269	0.42507	0.737488
Fig. 4h
Huh7	PHGDH KO + PRMT1 KD
		Ctrl			PHGDH WT			PHGDH RK			PHGDH VA
	Ctrl	0	0	0	0.54465	0.987125	0.78085	0.698782	0.650231	0.801803	0.842122	0.308815	0.492189
	PRMT1	0	0	0	39.8495	46.449	46.5795	0.966537	0.894342	0.527279	0.539733	0.542149	0.978693
PLC/PRF/5	PHGDH KO + PRMT1 KD
		Ctrl			PHGDH WT			PHGDH RK			PHGDH VA
	Ctrl	0	0	0	0.712631	0.709008	0.92067	0.638444	0.493797	0.868869	0.940488	0.554615	0.209742
	PRMT1	0	0	0	49.4885	45.6737	48.1876	0.565225	0.921757	0.94854	0.824561	0.523086	0.755123
Fig. 4i
Huh7		PHGDH KO + PRMT1 KD
		Ctrl												PRMT1
		Ctrl			PHGDH WT			PHGDH RK			PHGDH VA			Ctrl			PHGDH WT			PHGDH RK			PHGDH VA
	CM	0.8721	1.0242	1.1037	1.1465	1.0544	0.9789	1.0846	0.9225	1.0877	0.9906	1.1455	0.9185	0.9707	0.969	1.0677	1.4881	1.4543	1.5166	1.011	1.0377	1.1787	1.003	0.988	1.1628
	-SG	0.3293	0.2459	0.2633	0.3008	0.3419	0.3549	0.2593	0.3313	0.3181	0.2843	0.2715	0.3311	0.3007	0.2737	0.3106	0.8473	0.9899	0.8892	0.3062	0.2998	0.3872	0.2812	0.3135	0.3385
PLC/PRF/5		PHGDH KO + PRMT1 KD
		Ctrl												PRMT1
		Ctrl			PHGDH WT			PHGDH RK			PHGDH VA			Ctrl			PHGDH WT			PHGDH RK			PHGDH VA
	CM	0.9832	0.9845	1.0323	1.0911	0.9892	1.1446	1.0088	1.0237	1.0764	1.0612	1.0164	1.0136	1.0027	0.9996	1.0039	1.7747	1.7648	1.674	1.0234	1.2005	1.0289	1.025	1.0458	1.0636
	-SG	0.2827	0.3471	0.3012	0.3419	0.3498	0.3602	0.3198	0.2964	0.323	0.3368	0.3192	0.2989	0.3164	0.3177	0.3102	1.2618	1.1968	1.113	0.3429	0.3549	0.3685	0.3106	0.3624	0.3308
Fig. 4j
Huh7		PHGDH KO + PRMT1 KD
		Ctrl												PRMT1
		Ctrl			PHGDH WT			PHGDH RK			PHGDH VA			Ctrl			PHGDH WT			PHGDH RK			PHGDH VA
	CM	0.96533	1.0527	0.9819	0.96833	1.0543	1.0679	1.02165	0.9886	1.0247	1.0165	1.0695	0.9704	1.09616	1.0075	1.0168	0.86037	0.8286	0.882	1.03542	1.0995	1.0918	1.07409	1.0979	1.0199
	-SG	1.80779	2.06032	1.9322	1.87454	1.81343	1.90077	1.88476	1.8839	1.972	1.92123	1.8813	1.9053	1.89485	1.9672	1.8577	1.09308	1.0519	1.0941	1.88096	1.8876	1.931	1.89669	1.7991	2.0318
PLC/PRF/5		PHGDH KO + PRMT1 KD
		Ctrl												PRMT1
		Ctrl			PHGDH WT			PHGDH RK			PHGDH VA			Ctrl			PHGDH WT			PHGDH RK			PHGDH VA
	CM	0.9617	1.005	1.0332	1.0441	1.0586	0.9912	0.9675	0.9948	1.0623	1.0094	1.0494	0.9902	1.0089	1.0269	1.0519	0.8547	0.8208	0.7998	1.0052	1.0188	1.1095	0.993	1.0327	1.0743
	-SG	1.5331	1.7321	1.4733	1.5571	1.4875	1.5417	1.4235	1.5032	1.6805	1.4802	1.5387	1.6361	1.4416	1.5646	1.6734	1.0447	1.084	1.1224	1.5506	1.4891	1.4993	1.4345	1.5946	1.5261

## Sheet: Fig. 5
Fig. 5a
Huh7		PHGDH KO
		CM															-SG
	Time (Days)	PHGDH WT					PHGDH RK					PHGDH VA					PHGDH WT					PHGDH RK					PHGDH VA
	0	0.94598	0.99416	1.05727	1.03183	0.97075	1.01223	0.99516	0.92248	1.10515	0.96497	1.00205	0.91219	0.85494	0.90613	1.32469	0.97145	0.99693	0.98158	1.03776	1.01228	0.97385	1.07334	0.96816	1.02623	0.95841	1.01169	0.98847	0.9636	1.05025	0.98599
	1	1.47733	1.45121	1.572	1.61068	1.61	1.2188	1.35501	1.59129	1.58255	1.5341	1.3116	1.31994	1.37492	1.28734	1.23919	1.26274	1.23419	1.19151	1.26428	1.24893	1.2063	1.21036	1.279	1.21158	1.24407	1.22756	1.10152	1.11769	1.01859	1.04347
	3	3.38263	3.49731	3.4247	2.96834	3.06673	2.5394	2.3889	2.5402	2.25745	2.30114	2.12128	2.09777	2.24639	2.32108	2.55614	1.89208	1.91603	1.77694	1.84265	2.02072	1.35864	1.53733	1.53083	1.50525	1.29935	1.26207	1.41341	1.31763	1.40388	1.13851
	5	4.47849	4.65527	4.37704	4.17515	4.57689	3.2208	3.19459	3.49123	3.3578	2.6708	2.9463	3.24581	2.94099	3.07907	2.6284	2.49748	2.54784	3.03909	2.74863	2.76061	1.57672	1.79602	1.48981	1.34037	1.52758	1.52105	1.43315	1.38049	1.33695	1.41283
	7	5.46044	5.46858	5.55917	5.70295	5.35797	4.01704	3.48055	3.63343	3.86296	3.52423	3.73953	3.74787	3.24174	3.39984	3.5477	3.28539	3.30749	3.2946	3.41894	3.17393	1.88522	1.67729	1.70734	1.87466	1.63506	1.69246	1.69702	1.49385	1.59212	1.58548
Fig. 5c
Huh7		PHGDH KO
		PHGDH WT			PHGDH RK			PHGDH VA
	CM	97.1562	93.9288	108.915	70.2988	81.7426	60.9059	70.1415	62.8058	79.1506
	-SG	56.0993	74.4887	52.6895	5.47342	12.1485	8.16608	4.34727	10.0157	10.3115
Fig. 5e
			+SG diet						-SG diet
	PHGDH KO	PHGDH WT	1.18	0.8	0.71	0.73	0.74	0.51	0.56	0.48	0.46	0.34	0.38	0.26
		PHGDH RK	0.48	0.61	0.28	0.28	0.19	0.18	0.17	0.13	0.08	0.08	0.05	0.04
		PHGDH VA	0.56	0.37	0.36	0.35	0.3	0.23	0.11	0.19	0.11	0.04	0.03	0.03
Fig. 5f
		PHGDH KO
		PHGDH WT												PHGDH RK												PHGDH VA
	Time (Days)	+SG diet						-SG diet						+SG diet						-SG diet						+SG diet						-SG diet
	7	63.8411	22.691	49.2808	30.2091	29.4849	49.5633	34.3573	31.751	15.7023	48.2157	50.4777	43.8555	35.9048	34.7555	43.5217	27.8573	26.5495	33.5914	22.0999	33.048	18.2005	40.9674	35.9825	47.7282	21.0009	23.7533	50.7997	49.7746	37.24	48.3336	17.6046	17.4163	26.7462	21.8934	29.5829	31.8445
	9	94.9513	66.7173	59.6181	51.3516	75.1568	49.642	49.153	43.6654	81.189	36.2156	69.9035	62.7238	42.6195	40.6668	81.9301	48.453	70.5692	64.8576	9.10303	12.4416	16.7957	20.7442	32.477	35.7772	28.1882	53.2316	30.7064	55.509	71.8452	89.2147	10.1331	12.4251	23.2945	36.1606	17.5616	27.9602
	11	247.798	95.0257	73.0296	117.437	113.823	50.1781	63.6198	57.3097	89.444	63.3153	103.723	104.643	57.8223	39.4839	66.6924	39.284	103.496	143.985	2.87503	8.25344	11.0455	9.5	13.8765	11.6222	53.4583	45.3299	34.942	57.0136	102.043	107.546	10.8109	9.12085	10.9429	15.9275	13.5959	13.6762
	13	595.901	131.041	143.847	271.173	231.121	135.162	118.587	106.453	149.669	203.743	126.051	157.073	83.0298	90.332	61.3107	146.943	130.542	196.072	4.47372	3.801	4.84	4.76329	6.13543	9.71322	92.524	59.9513	70.5078	134.444	175.594	103.91	4.69197	2.82231	2.26056	5.87057	15.4957	26.197
	15	522.034	158.633	273.865	369.734	467.142	222.646	159.97	152.637	307.576	254.922	259.729	163.568	110.588	121.41	145.409	130.284	323.183	312.499	6.75017	8.36454	8.49516	14.4722	6.44656	27.225	141.158	141.669	200.155	176.928	214.099	171.291	6.78974	6.38854	6.2027	9.23355	10.9627	26.0981
	17	522.567	376.311	566.54	557.378	376.687	596.71	174.062	282.741	487.565	485.41	477.322	304.572	236.956	221.806	341.482	372.239	365.309	476.875	5.72221	10.3984	8.38799	43.6568	126.001	52.3494	233.714	295.17	273.963	360.889	358.706	451.871	7.44594	10.0789	12.0465	21.9851	39.5931	83.007
	19	588.346	643.33	778.542	724.893	479.635	969.617	340.797	416.928	484.427	489.082	472.811	290.097	322.75	308.902	373.38	554.276	518.547	360.126	8.12851	18.0669	18.3995	22.028	66.9539	123.731	257.344	299.84	442.183	535.739	450.043	482.726	8.17259	21.8239	36.9664	45.9457	82.1955	66.0485
Fig. 5h
			+SG diet						-SG diet
	PHGDH KO	PHGDH WT	53.32	73.91	40.74	58.39	64.03	59.76	32.53	45.3	42.44	31.04	28.78	39.4
		PHGDH RK	30.65	23.99	39.12	28.04	41.94	28.28	9.57	14.34	6.48	7.87	14.94	4.58
		PHGDH VA	32.73	40.02	27.11	42.24	28.03	34.95	6.85	12.03	5.81	7.38	16.44	5.29
Fig. 5i
Huh7		PHGDH KO + PRMT1 KD
		Ctrl										PHGDH WT										PHGDH RK										PHGDH VA
	Time (Days)	Ctrl					PRMT1					Ctrl					PRMT1					Ctrl					PRMT1					Ctrl					PRMT1
CM	0	1.09537	0.984577	0.99402	1.01731	0.908719	0.987352	0.873781	0.872727	1.23162	1.03452	0.912284	1.0238	1.0374	0.977259	1.04926	0.912225	1.05978	0.953251	1.18458	0.890161	1.04058	0.951173	1.00349	0.968294	1.03646	0.874311	1.0947	1.05992	0.912879	1.0582	0.950675	1.04248	0.969548	1.04056	0.996737	1.10369	0.951508	0.830451	1.04005	1.07429
	1	1.16761	1.12594	1.16906	1.18681	1.17749	1.14704	1.26904	1.30408	1.10935	1.12648	1.12969	1.23111	1.28345	1.23516	1.24604	1.51865	1.51176	1.31111	1.40488	1.31835	1.3669	1.34502	1.22803	1.28193	1.22708	1.20434	1.28285	1.39855	1.28388	1.39545	1.20758	1.28403	1.19735	1.31858	1.04604	1.55602	1.36233	1.27966	1.16276	1.1465
	3	2.25282	2.14391	2.0926	2.3633	2.06302	2.23557	2.37813	2.2332	2.39341	2.19789	2.21749	2.37993	2.52963	2.26754	2.57266	3.5052	3.00978	3.45797	3.02633	3.04943	2.02105	2.05054	2.30228	2.23221	2.39867	2.31956	2.21315	3.18595	2.35365	2.20351	2.21256	2.25734	2.19464	2.10092	2.35682	2.5036	2.61947	2.33965	2.3988	2.39119
	5	3.63491	3.56094	3.33934	3.22697	3.53261	3.36377	3.66864	3.44282	3.97721	3.5614	4.26541	3.60996	3.3505	4.15478	3.82982	4.58378	5.49291	4.73616	5.10919	5.08747	3.19696	4.09328	4.33741	3.73786	3.41129	3.07438	3.81336	4.47796	4.28409	3.35916	3.45426	3.71848	3.24634	4.24339	3.81604	3.44773	3.59957	4.06893	4.02777	3.62517
	7	3.80469	3.83176	4.01149	3.74237	4.05052	4.26825	4.04796	4.5863	3.74493	3.52648	4.29941	5.04179	3.98902	5.12872	4.08429	5.67434	6.87961	7.39847	5.69158	6.34869	3.82625	3.90361	4.5539	4.42803	4.32277	4.04387	3.76908	3.6062	4.94504	5.09277	4.73515	3.82319	4.5765	3.86989	3.52634	3.86479	4.09999	5.08746	4.10483	3.75861
-SG	0	0.818457	1.12504	0.976017	0.983002	1.09749	0.88975	0.996444	0.930077	0.941509	1.24222	0.975344	1.02183	0.99515	0.943007	1.06467	1.0315	0.894296	1.05966	0.993844	1.0207	1.0004	0.986449	0.969709	0.970905	1.07254	0.895584	1.08234	1.05661	0.967795	0.997676	0.918172	1.20831	1.01608	0.82942	1.02802	1.21068	1.02829	0.856326	0.872556	1.03215
	1	1.07279	1.18171	1.14031	1.0808	0.893356	0.849105	1.34225	1.22285	0.881176	1.21714	1.18553	0.985853	1.37308	1.02951	1.11399	1.15594	1.31803	1.36682	1.77222	1.18966	1.09406	1.04105	1.20765	1.20526	1.2766	1.03876	1.16285	1.27822	1.37782	1.06449	1.03956	1.20791	0.997771	1.0913	1.0913	1.03872	1.11176	1.41703	1.34477	1.03949
	3	1.64429	1.42541	1.18441	1.33072	1.19334	1.41149	1.30822	1.45143	1.27392	1.31266	1.54438	1.77357	1.51407	1.42272	1.55085	2.25948	2.26963	2.26439	2.44417	2.6318	1.19131	1.60423	1.16979	1.42567	1.29494	1.38612	1.43974	1.39651	1.57832	1.48036	1.08812	1.35955	1.33555	1.43397	1.48402	1.22373	1.4668	1.48419	1.2674	1.27822
	5	1.40057	1.54261	1.49527	1.55348	1.44598	1.40377	1.6274	1.43521	1.50443	1.58318	1.49576	1.87854	1.70433	2.04669	1.68735	3.37877	3.63488	3.88342	4.26295	4.26356	1.74014	1.72778	1.60223	1.42567	1.47788	1.599	1.75594	1.79326	1.48863	1.64303	1.41139	1.69585	1.59397	1.36432	1.4881	1.60885	1.56888	1.45621	1.44539	1.8435
	7	1.44443	1.62217	1.59267	1.55309	1.47004	1.55492	1.63685	1.71083	1.61906	1.67972	2.19078	2.24931	1.95392	2.10283	1.81884	4.81243	3.88752	4.33303	4.58402	4.64575	1.83587	1.67764	1.72746	1.75456	1.8012	2.11599	1.8665	1.96821	1.8167	1.92875	1.72336	1.64654	1.79818	1.75759	1.8153	1.77588	2.02899	1.73878	1.87287	1.83616
Fig. 5k
				+SG diet					-SG diet
	PHGDH KO + PRMT1 KD	Ctrl	PHGDH WT	0.55	0.43	0.67	0.34	0.37	0.23	0.1	0.07	0.08	0.06
			PHGDH RK	0.82	0.52	0.45	0.4	0.3	0.15	0.14	0.14	0.12	0.07
			PHGDH VA	0.78	0.65	0.49	0.37	0.31	0.24	0.15	0.2	0.15	0.08
		PRMT1	PHGDH WT	1.27	0.95	0.94	0.71	0.83	0.62	0.54	0.46	0.32	0.39
			PHGDH RK	0.8	0.59	0.41	0.42	0.31	0.18	0.14	0.12	0.11	0.09
			PHGDH VA	0.77	0.65	0.51	0.46	0.33	0.22	0.2	0.19	0.17	0.06
Fig. 5l		PHGDH KO + PRMT1 KD
		PHGDH WT										PHGDH RK										PHGDH VA
	Time (Days)	+SG diet					-SG diet					+SG diet					-SG diet					+SG diet					-SG diet
Ctrl	7	54.7928	86.5503	36.6036	39.4023	51.0775	36.0137	41.2858	43.2277	36.1802	60.0835	84.5848	32.3463	39.69	42.6006	46.463	33.452	40.684	34.4114	45.9686	50.9282	47.8642	79.6632	34.3126	41.4143	44.4286	29.0255	31.2706	44.8529	47.3703	41.6277
	9	69.9035	121.943	46.0198	64.4815	58.0182	33.5431	40.021	48.2549	40.2311	75.3133	123.615	44.8831	49.7491	50.2928	69.4835	35.8818	41.013	40.7004	56.8672	53.4653	55.6229	114.749	38.1174	45.8073	70.2109	38.7272	37.8034	49.1102	56.2684	44.8429
	11	124.677	201.879	64.9905	85.3546	73.7107	48.9526	44.6534	52.6497	44.6063	90.527	161.109	53.6087	56.44	94.9158	98.5095	42.4346	43.9122	43.2314	65.2992	77.2656	97.9511	209.253	139.561	62.3194	63.4035	41.9063	51.6527	66.3711	76.0788	50.5296
	13	188.184	223.204	116.529	120.938	212.285	55.0525	61.4263	56.5586	43.4098	115.593	323.452	60.5113	62.6811	146.661	156.163	41.6267	52.6929	56.7785	80.9277	97.0897	127.137	270.146	161.217	110.571	153.767	54.6546	60.8873	86.43	109.854	54.27
	15	179.634	544.333	141.442	180.581	278.605	42.6816	78.8628	60.4046	53.7021	149.602	464.099	76.6764	147.665	229.169	277.314	51.9845	68.0683	70.0425	95.4124	106.603	191.525	429.041	205.494	200.281	211.12	72.8065	69.2306	109.201	147.298	65.1643
	17	251.061	419.125	171.919	213.119	395.192	45.8642	99.369	66.8851	60.8468	182.988	645.174	115.651	142.433	325.345	327.782	63.5367	101.149	81.8696	116.595	130.411	254.492	550.068	266.306	257.146	292.299	96.4118	85.1372	126.746	196.125	75.2851
	19	393.383	662.662	237.933	273.922	539.474	57.0831	109.984	77.7493	71.25	215.468	769.556	261.154	262.695	411.615	492.881	81.8133	126.264	96.8105	128.101	137.923	394	701.647	360.925	383.018	445.958	107.153	99.9144	138.724	237.375	81.9771
PRMT1	7	42.8	59.0811	57.4494	51.8551	57.3775	37.0665	45.4822	48.6202	63.2997	64.875	43.159	53.5304	48.5017	49.3312	50.6778	35.385	24.9131	48.5474	42.2859	48.7471	48.9498	47.1923	34.3748	71.9767	37.647	28.9943	42.4743	43.0966	32.6454	52.3018
	9	95.5206	110.912	187.364	95.637	112.524	65.143	65.8991	74.0301	106.032	90.6918	55.9801	79.2553	52.5756	61.056	108.143	39.3702	29.3485	48.4373	43.627	54.4323	72.2739	107.63	53.9137	96.9827	41.9953	30.82	44.6149	58.3433	40.0244	57.6033
	11	183.899	241.954	315.418	205.938	328.266	86.3836	117.212	84.5165	138.252	128.327	79.0499	102.277	93.0563	96.432	170.268	41.3765	34.6018	44.7113	53.7722	55.1981	132.902	125.195	79.581	154.376	77.8596	35.4222	53.0946	80.1976	57.7125	73.4852
	13	267.316	328.832	420.39	343.865	467.64	108.045	139.551	147.231	183.923	260.169	131.502	154.598	108.431	188.786	238.219	53.5831	36.0418	52.7475	69.3513	67.7883	193.04	173.848	86.6781	263.137	161.722	42.7561	70.9766	72.6206	65.1612	104.386
	15	510.641	542.516	807.505	478.669	720.233	176.167	202.907	196.746	292.148	351.686	165.464	197.861	131.697	408.345	351.226	59.8524	46.3474	76.4048	101.606	87.9396	284.939	226.429	146.775	428.652	183.73	57.3669	85.5432	92.095	83.3618	140.795
	17	742.068	767.971	853.41	694.889	779.634	235.657	324.15	269.41	382.89	448.716	207.831	235.355	237.375	571.426	426.66	77.113	56.4438	96.8786	111.071	122.434	386.203	360.558	185.846	560.127	247.779	66.9441	106.359	117.136	98.7664	169.415
	19	777.677	878.002	1077.85	742.414	843.744	279.86	379.984	381.231	496.507	534.091	329.768	300.698	324.28	722.695	529.736	87.7672	69.75	106.19	149.757	156.284	531.298	513.962	288.311	702.543	306.583	74.9792	133.747	152.733	115.317	217.123
Fig. 5n
				+SG diet					-SG diet
	PHGDH KO + PRMT1 KD	Ctrl	PHGDH WT	31.55	43.84	28.94	36.58	32.94	5.41	14.92	5.38	6.75	8.29
			PHGDH RK	45.9	33.48	32.1	28.47	39.88	13.81	8.77	9.1	6.95	8.48
			PHGDH VA	43.91	41.98	32.66	38.38	27.44	8.88	9.12	10.39	6.94	14.89
		PRMT1	PHGDH WT	48.3	71.98	59.04	62.49	59.66	43.93	47.36	38.91	35.65	31.47
			PHGDH RK	35.21	45.09	29.43	35.65	39.84	8.49	6.87	9.28	13.12	8.9
			PHGDH VA	39.11	33.92	28.37	45.28	39.55	14.93	11.29	7.82	8.47	8.49

## Sheet: Fig. 6
Fig. 6b	Relative mePHGDH (R236me1) expression				Fig. 6d	Relative PRMT1 expression				Fig. 6e														Fig. 6f														Fig. 6h	Relative mePHGDH (R236me1) expression	Relative PRMT1 expression			Fig. 6i	Relative PRMT1 expression	Relative PHGDH activity	Gender		Fig. 6j	Relative mePHGDH (R236me1) expression
	Normal	Tumor	Gender			Normal	Tumor	Gender																															Tumor	Tumor	Gender		1	2.18761	0.95075	M		1	2.47235
	167	156	M			112	85	M																															156	85	M		2	1.64534	1.81204	M		2	2.84973
	171	194	F			100	176	F																															194	176	F		3	4.8696	0.365029	M		3	3.33535
	113	196	M			107	195	M																															196	195	M		4	1.02161	1.63207	M		4	1.63654
	165	193	M			101	181	M																															193	181	M		5	1.45008	2.32421	M		5	3.10261
	113	234	M			101	229	M																															234	229	M		6	2.62522	1.51341	M		6	3.91687
	192	142	M			66	76	M																															142	76	M		7	1.9058	0.572069	M		7	1.71806
	145	207	M			105	275	M																															207	275	M		8	1.51656	0.279761	F		8	1.03984
	191	277	M			112	286	M																															277	286	M		9	2.27447	0.265735	M		9	1.90422
	190	212	M			107	169	M																															212	169	M		10	3.14486	0.346691	F		10	2.6414
	200	287	M			133	161	M																															287	161	M		11	1.6995	0.482172	M		11	2.65428
	189	202	M			73	115	M																															202	115	M		12	2.81908	1.55177	M		12	2.56591
	160	195	M			83	135	M																															195	135	M		13	4.94192	5.30814	F		13	3.06986
	105	186	F			113	189	F																															186	189	F		14	5.74086	6.44527	F		14	4.76457
	235	185	M			117	184	M																															185	184	M		15	1.9459	0.694608	M		15	2.66935
	189	295	M			111	241	M																															295	241	M		16	1.65369	1.30174	M		16	2.90675
	195	195	F			123	187	F																															195	187	F		17	0.34725	3.04187	M		17	2.33034
	165	205	M			71	186	M																															205	186	M		18	2.23637	0.284285	M		18	1.76002
	256	223	M			80	188	M																															223	188	M		19	4.66604	0.263891	M		19	3.23813
	188	175	F			147	161	F																															175	161	F		20	6.2887	4.82138	M		20	3.95792
	183	215	M			187	229	M																															215	229	M
	178	194	F			89	112	F																															194	112	F
	185	196	M			93	123	M																															196	123	M
	146	141	M			88	111	M																															141	111	M
	192	133	F			106	201	F																															133	201	F
	186	279	M			121	285	M																															279	285	M
	184	211	M			124	168	M																															211	168	M
	188	182	M			113	123	M																															182	123	M
	176	193	F			65	245	F																															193	245	F
	148	170	M			45	67	M																															170	67	M
	173	197	M			121	229	M																															197	229	M
	223	289	M			108	261	M																															289	261	M
	236	197	M			98	188	M																															197	188	M
	184	187	F			88	127	F																															187	127	F
	165	178	M			69	99	M																															178	99	M
	156	189	F			33	91	F																															189	91	F
	189	166	M			135	116	M																															166	116	M
	178	221	M			104	142	M																															221	142	M
	188	213	F			57	139	F																															213	139	F
	183	265	M			55	91	M																															265	91	M
	124	187	M			21	32	M																															187	32	M
	176	89	M			104	136	M																															89	136	M
	165	173	M			90	130	M																															173	130	M
[truncated: 10 more columns]

## Sheet: Fig. 7
Fig. 7b
Fig. 7c
Huh7	Untreated			Methylated peptide			Nonmethylated peptide
	94.6868	106.633	98.6801	96.8821	93.5835	101.932	33.4768	50.491	34.9595
PLC/PRF/5	Untreated			Methylated peptide			Nonmethylated peptide
	100.157	82.5254	117.317	91.0948	94.8396	99.3939	39.0157	34.0501	48.4755
Fig. 7d
Huh7	Untreated			Methylated peptide			Nonmethylated peptide
	0.9842	0.8922	1.1236	0.9292	0.9391	1.0103	0.2402	0.3183	0.4077
PLC/PRF/5	Untreated			Methylated peptide			Nonmethylated peptide
	0.9485	0.9902	1.0613	0.9486	0.9677	1.0133	0.2431	0.4174	0.4039
Fig. 7e
Huh7	Untreated			Methylated peptide			Nonmethylated peptide
	0.9659	1.1038	0.9303	0.9275	0.9309	1.0298	0.2934	0.1966	0.3894
PLC/PRF/5	Untreated			Methylated peptide			Nonmethylated peptide
	0.9039	1.0983	0.9978	0.953719	0.953158	1.09312	0.2578	0.4019	0.3822
Fig. 7f
		CM															-SG
Huh7	Time (Days)	Untreated					Methylated peptide					Nonmethylated peptide					Untreated					Methylated peptide					Nonmethylated peptide
	0	0.9928	1.0795	0.9596	0.9582	1.0099	0.9216	1.0566	0.9353	1.0651	1.0215	0.8893	1.0076	1.0002	1.0489	1.054	1.0414	1.1295	0.9822	0.9252	0.9217	1.0159	1.1037	1.0567	0.912	0.9117	1.0656	1.0212	0.9135	1.0358	0.964
	1	1.7025	1.6666	1.5127	1.6936	1.5555	1.5283	1.7759	1.6021	1.5468	1.5686	1.4895	1.4221	1.4063	1.348	1.5395	1.4181	1.4291	1.4504	1.32	1.4194	1.4941	1.5082	1.2789	1.5545	1.3047	1.0428	0.956	1.0634	1.2787	1.3515
	3	2.4863	2.7368	2.6758	2.6103	2.4914	2.4785	2.5374	2.6838	2.6815	2.4977	2.2737	2.2457	2.3182	2.2138	2.2196	1.9744	2.0377	1.8973	1.9353	1.9412	2.0099	1.9941	1.7787	1.8732	1.999	1.2616	1.1006	1.3543	1.3172	1.3928
	5	3.9489	4.0493	4.3023	3.9435	4.2306	4.0647	3.9005	4.0498	4.1184	4.0267	3.5273	3.2162	3.1659	3.1424	2.9996	2.6276	2.9049	2.851	2.6927	2.7971	2.6434	2.8875	2.5987	2.7177	2.8116	1.5081	1.6446	1.5112	1.6729	1.5471
	7	5.5315	5.8663	5.1354	5.4561	6.3646	5.5277	5.7144	5.634	5.6168	5.5973	4.0436	4.1342	4.2435	4.1787	4.0659	3.6402	3.5336	3.5797	3.6978	3.7166	3.7439	3.4291	3.4014	3.8822	3.3725	1.7981	1.9346	1.874	1.8276	1.7707
PLC/PRF/5	Time (Days)	Untreated					Methylated peptide					Nonmethylated peptide					Untreated					Methylated peptide					Nonmethylated peptide
	0	0.9094	0.9736	1.0962	1.0599	0.9609	0.979	1.1137	0.9037	1.0416	0.962	1.0348	1.0021	1.0332	1.0378	0.8921	1.1069	1.0431	0.968	0.9412	0.9407	1.032	1.0716	0.9728	1.0312	0.8924	0.9356	1.0225	1.0163	1.0574	0.9683
	1	1.0676	1.1438	0.9699	1.1152	0.9362	1.0321	1.0597	1.0106	1.0408	0.9063	1.0813	1.1208	0.98	1.052	1.0301	0.9444	1.1111	1.033	1.0319	1.0773	1.0815	0.9992	0.9413	1.0934	1.0782	1.1491	1.0348	1.1763	1.1171	1.022
	3	1.7575	1.6047	1.5877	1.7969	1.6398	1.5864	1.4984	1.7514	1.5894	1.4988	1.5606	1.3713	1.3226	1.4126	1.5128	1.3615	1.4324	1.3043	1.2848	1.3324	1.339	1.3866	1.3272	1.2956	1.36	1.0903	1.1903	1.2323	1.3333	1.2999
	5	2.8686	2.7922	2.7836	2.7843	2.8693	2.6581	2.6186	2.7722	2.6048	2.7778	2.4558	2.3277	2.3805	2.2614	2.0169	1.8358	1.8594	1.8821	2.1039	2.2598	1.9714	1.9885	1.9496	1.9985	1.8724	1.511	1.3587	1.465	1.3052	1.5818
	7	4.1146	4.1964	4.2229	4.0301	4.2977	3.8566	3.9156	3.7761	3.8857	4.2566	3.3312	3.1518	3.1421	3.2421	3.113	2.8107	2.8495	2.9615	2.9507	2.9778	2.9072	2.7726	2.7106	2.8919	3.0039	1.5216	1.3682	1.4911	1.7003	1.7423
Fig. 7h
	Methylated peptide						Nonmethylated peptide
	0.33	0.24	0.28	0.23	0.21	0.21	0.19	0.13	0.09	0.06	0.04	0.02
Fig. 7i
	Time (Days)	Methylated peptide						Nonmethylated peptide
	1	52.9249	62.2424	54.6132	60.2174	44.3479	47.0268	64.0252	33.344	52.3126	46.7073	36.8678	62.0894
	3	62.5215	59.1839	75.2663	63.1838	71.5716	56.0901	31.6013	27.8468	36.2503	79.986	37.9906	80.4247
	5	75.4259	89.125	90.2413	98.9141	98.1333	68.8357	81.3724	42.0495	63.6645	41.4969	26.4452	31.0472
	7	76.6244	123.918	99.794	127.512	165.909	93.2692	87.7729	22.7205	69.8953	32.552	21.745	39.1988
	9	168.063	176.045	97.1683	147.336	125.878	171.162	88.2898	19.2687	25.1868	35.36	55.6487	17.7347
	11	164.536	186.599	241.412	152.983	156.473	129.427	7.31016	47.081	52.4716	23.552	93.9561	44.0444
	13	196.26	223.182	167.033	195.957	231.454	137.539	82.8453	37.6852	104.067	35.2144	13.5229	27.3657
	15	189.992	226.863	240.46	163.241	292.843	233.907	104.505	28.5542	78.1809	33.858	15.7894	56.6008
	17	202.391	219.446	253.067	251.084	275.769	266.883	159.128	83.0418	41.992	42.1702	13.3541	60.1859
	19	210.797	337.61	215.592	280.817	337.776	259.092	173.047	130.103	61.6848	30.3797	28.5403	20.3374
Fig. 7l
Huh7 xenograft	Vehicle					Methylated peptide					Nonmethylated peptide
	0.94	0.72	0.64	0.56	0.43	1.06	0.7	0.57	0.62	0.41	0.26	0.26	0.22	0.21	0.11
PLC/PRF/5 xenograft	Vehicle					Methylated peptide					Nonmethylated peptide
	0.55	0.4	0.26	0.26	0.21	0.5	0.37	0.26	0.24	0.22	0.17	0.14	0.11	0.09	0.08
Fig. 7m
Huh7 xenograft	Time (Days)	Vehicle					Methylated peptide					Nonmethylated peptide
	7	79.0779	39.0086	40.3548	42.5544	41.4201	67.2098	50.2432	46.31	48.3447	39.284	63.8226	57.3292	47.4546	31.283	28.3713
	9	110.09	72.4787	73.88	74.0649	59.4762	114.126	81.7047	75.8868	72.5747	60.5169	67.1864	57.0509	49.2317	34.6286	24.9385
	11	178.379	114.94	115.615	117.383	96.8342	161.693	127.194	123.909	107.1	81.3022	77.7807	77.8799	55.8204	41.6744	24.7018
	13	297.851	193.612	181.352	160.567	133.088	294.067	193.918	176.734	160.832	122.878	114.383	112.763	80.8033	57.8065	42.9617
	15	449.894	321.786	268.417	234.177	208.673	432.622	290.291	265.318	259.123	196.633	141.071	139.033	110.633	87.4371	53.6375
	17	595.348	404.619	375.741	308.336	279.386	571.642	402.498	369.485	334.078	265	180.099	187.273	137.946	116.304	70.9882
	19	750.908	524.07	449.638	412.99	355.966	755.013	521.78	480.353	447.708	319.483	227.552	235.553	156.952	153.501	81.6364
	21	906.064	744.385	617.528	523.698	428.411	978.437	733.342	623.676	641.101	411.297	281.854	272.36	214.352	206.045	109.952
PLC/PRF/5 xenograft	Time (Days)	Vehicle					Methylated peptide					Nonmethylated peptide
	5	66.0567	45.2757	40.9374	33.4377	19.0486	63.297	31.8362	37.5621	38.949	23.9769	51.895	34.3982	40.3672	36.2063	29.7124
	7	106.244	67.4839	62.1767	53.7622	27.6595	95.8165	45.3535	57.4486	59.2279	40.393	41.7035	35.8412	45.3427	37.2656	26.9306
	9	132.135	96.6118	75.9166	75.5488	50.5826	130.178	67.5815	74.4932	77.5268	63.5833	45.4356	39.6888	36.8156	36.8261	26.6832
	11	179.538	119.913	100.367	107.755	79.4548	164.191	106.887	95.4837	106.011	97.2233	63.6643	50.2982	43.2217	39.2858	26.5781
	13	237.01	150.849	128.807	132.073	100.852	201.406	137.315	110.178	138.945	131.999	80.0637	57.9029	51.8319	46.4867	35.4052
	15	279.136	201.633	161.728	179.435	122.39	256.282	170.46	147.947	170.798	163.473	87.2166	73.4393	65.8721	66.4497	43.0588
	17	327.798	255.829	181.036	225.002	152.375	308.092	231.837	200.155	214.314	201.808	105.141	82.6933	82.875	81.0193	51.1113
	19	430.567	328.28	236.042	285.958	207.561	398.624	307.252	242.65	256.274	238.388	126.128	111.517	97.2187	88.4866	53.02

## Sheet: Suppl Fig. 1
Suppl Fig. 1a	Metabolomics					Suppl Fig. 1b	Transcriptomics					Suppl Fig. 1e	Metabolic pathway	Pathway Impact	P value (-log10)		Suppl Fig. 1f
		PC1	PC2	Gender				PC1	PC2	Gender			Arginine biosynthesis	0.48223	8.9931			Metabolic pathways	# Metabolites in pathway	Metabolite differential abundance score
	T1	-7.21493	5.48607	M			T1	63.857	-15.1417	M			TCA cycle	0.34692	4.7783			Tyrosine metabolism	4	0.5
	T2	-17.3599	-2.66027	M			T10	45.8	-8.27865	F			Alanine, aspartate and glutamate metabolism	0.47116	4.6655			TCA cycle	7	0.142857
	T3	-6.7868	4.44895	F			T11	19.7219	-11.034	F			Glycine, serine and threonine metabolism	0.36034	4.0972			Purine metabolism	7	-0.428571
	T4	-3.09589	1.88871	F			T12	20.1165	62.9469	M			Aminoacyl-tRNA biosynthesis	0.16667	2.9081			Glyoxylate and dicarboxylate metabolism	6	0.333333
	T5	-5.7811	6.29493	F			T13	57.0061	-23.367	F			Glyoxylate and dicarboxylate metabolism	0.07408	2.5494			Glycine, serine and threonine metabolism	8	-0.25
	T6	-3.33191	4.80975	M			T15	27.7584	-14.9038	F			Butanoate metabolism	0	2.4022			Glycerophospholipid metabolism	5	0.2
	T7	-4.066	-2.73315	M			T16	45.3561	-9.02882	M			Valine, leucine and isoleucine biosynthesis	0	2.3419			Cysteine and methionine metabolism	4	1
	T8	-4.54669	5.85119	F			T17	31.3227	-4.54326	M			Glycerophospholipid metabolism	0.12492	2.2813			Arginine biosynthesis	9	-0.111111
	T9	-2.00437	13.5306	F			T18	35.7972	-27.4045	M			Arginine and proline metabolism	0.3276	2.1619			Arginine and proline metabolism	6	-0.333333
	T10	-4.10688	2.99226	F			T19	40.0201	-10.4173	F			Phenylalanine, tyrosine and tryptophan biosynthesis	0.5	1.9202			Aminoacyl-tRNA biosynthesis	8	0
	T11	-3.44227	-0.14956	F			T20	29.1695	4.06577	F			Purine metabolism	0.02856	1.555			Alanine, aspartate and glutamate metabolism	8	-0.25
	T12	-13.6483	-4.92868	M			T21	36.0582	65.9063	F			D-Glutamine and D-glutamate metabolism	0.5	1.5486
	T13	11.0173	16.3369	F			T22	50.1318	-4.47207	M			Histidine metabolism	0	1.4582
	T14	-24.002	-7.38399	F			T23	29.2954	-9.80757	M			Ubiquinone and other terpenoid-quinone biosynthesis	1	1.2076
	T15	-0.18176	1.38118	F			T24	64.0409	1.85439	M			Cysteine and methionine metabolism	0.10256	1.1991
	T16	1.99167	9.73411	M			T25	35.9709	-20.2128	M			Sphingolipid metabolism	0.03854	1.1542
	T17	0.398672	2.48058	M			T26	2.68433	-17.9133	F			Phenylalanine metabolism	0	1.1236
	T18	2.84384	5.37483	M			T27	19.6768	-10.6668	F			Pyruvate metabolism	0.23794	1.1047
	T19	-3.0526	2.15581	F			T28	6.84281	-0.344	M			Propanoate metabolism	0.04061	1.0583
	T20	3.00861	6.88495	F			T3	41.3756	-6.94199	F			Tyrosine metabolism	0.24711	0.89618
	T21	-13.7179	-4.87545	F			T30	26.4075	-22.0769	M			Nicotinate and nicotinamide metabolism	0.1943	0.81972
	T22	-1.91697	13.9134	M			T4	28.5521	13.7046	F			Synthesis and degradation of ketone bodies	0	0.67385
	T23	-1.19929	1.92066	M			T5	56.9587	-17.4278	F			Pantothenate and CoA biosynthesis	0	0.65825
	T24	-8.49681	5.00383	M			T6	39.4659	-3.06967	M			Nitrogen metabolism	0	0.60444
	T25	1.19294	4.50606	M			T7	9.21789	-1.86685	M			beta-Alanine metabolism	0	0.59389
	T27	-1.87755	1.15057	F			T8	45.9099	34.4207	F			Pyrimidine metabolism	0.09694	0.56803
	T28	1.26808	1.96547	M			T9	49.7269	9.29423	F			Tryptophan metabolism	0.25112	0.5283
	T29	-0.83973	7.47565	M			N1	-31.2339	-10.2056	M			Ascorbate and aldarate metabolism	0.5	0.49881
	T30	1.75315	4.93013	M			N10	-35.5478	2.01851	F			Vitamin B6 metabolism	0	0.45719
	N1	4.03002	-1.9612	M			N11	-40.218	5.18488	F			Glutathione metabolism	0.01966	0.42394
	N2	-1.29633	-5.21466	M			N12	-35.389	0.96655	M			Biosynthesis of unsaturated fatty acids	0	0.29629
	N3	5.07481	-2.42947	F			N13	-49.0376	-12.3351	F			Fatty acid degradation	0	0.2602
	N4	2.09796	-4.60872	F			N15	-46.3621	-9.78323	F			Pentose and glucuronate interconversions	0.125	0.23862
	N5	2.19903	-4.36535	F			N16	-32.4746	2.23874	M			Selenocompound metabolism	0	0.21036
	N6	-0.24675	-5.48012	M			N17	-35.989	-7.47955	M			Ether lipid metabolism	0	0.21036
	N7	1.364	-3.76675	M			N18	-41.9676	-13.5478	M			Pentose phosphate pathway	0.04712	0.18617
	N8	3.03903	-4.62454	F			N19	-38.1274	-5.41558	F			Lysine degradation	0	0.15589
	N9	1.85596	-3.97501	F			N20	-37.7076	-5.37388	F			Glycolysis / Gluconeogenesis	0.10044	0.14713
	N10	0.215787	-5.16501	F			N21	-35.2296	-2.80792	F			Inositol phosphate metabolism	0	0.11733
	N11	5.23465	-3.99027	F			N22	-40.1657	0.088292	M			Porphyrin and chlorophyll metabolism	0	0.11733
	N12	6.19414	-3.35167	M			N23	-41.0576	-12.9494	M			Fatty acid elongation	0	0.072006
	N13	1.93613	-4.58808	F			N24	-35.5386	-3.19935	M			Valine, leucine and isoleucine degradation	0.01084	0.06829
	N14	8.75567	-2.80594	F			N25	-43.8446	-9.58922	M			Fatty acid biosynthesis	0.01473	0.047346
	N15	8.54588	-2.52501	F			N26	-6.92214	87.922	F
	N16	5.20388	-3.43807	M			N27	-35.0138	-6.47957	F
	N17	8.1141	-2.65808	M			N28	-28.4454	12.4789	M
	N18	3.88517	-4.66842	M			N3	-38.1427	-5.48676	F
	N19	4.16355	-2.882	F			N30	-24.0586	6.96741	M
	N20	6.27359	-3.76621	F			N4	-20.1467	47.1579	F
	N21	4.94513	-2.11355	F			N5	-29.3149	6.41918	F
	N22	1.41665	-2.99301	M			N6	-32.4251	1.87146	M
	N23	0.82355	-4.75027	M			N7	-35.1856	-2.9801	M
	N24	2.01384	-3.02089	M			N8	-45.219	-7.16334	F
	N25	0.118371	-6.13319	M			N9	-43.4767	-11.7914	F
	N27	5.01264	-4.07656	F
	N28	5.13701	-1.86703	M
	N29	7.3252	-3.40487	M
	N30	3.76265	-3.16146	M

## Sheet: Suppl Fig. 2
Suppl Fig. 2a					Suppl Fig. 2b					Suppl Fig. 2d
	Relative serine level					Relative mRNA level of PHGDH					Relative PHGDH expression
	Normal	Tumor	Gender			Normal	Tumor	Gender			Normal	Tumor	Gender
T1	40425.2	101234	M		T1	4266.55	2372.46	M			179	114	M
T2	28593.2	36699.6	M		T10	2619.97	296.964	F			173	116	F
T3	38640.5	12500.1	F		T11	2966.37	86.371	F			98	10	M
T4	33743.7	41514.7	F		T12	1557.5	106.24	M			196	87	M
T5	53809.9	57321.5	F		T13	2691.24	101.742	F			166	92	M
T6	37063.3	48325.3	M		T15	1873.01	1217.71	F			205	187	M
T7	47382.6	27093.6	M		T16	2689.71	1562.88	M			178	104	M
T8	30353.3	62866	F		T17	2787.32	3762.38	M			188	125	M
T9	42113.4	57892.5	F		T18	2783	519.904	M			205	48	M
T10	56177.1	41672.8	F		T19	2918.72	1026.02	F			145	124	M
T11	39603.7	83915.2	F		T20	2744.52	936.293	F			199	196	M
T12	51909.2	49061.5	M		T21	2827.49	82.8082	F			201	193	M
T13	27428.3	43672.9	F		T22	1188.8	962.446	M			156	103	F
T14	41019.4	22818	F		T23	5280.12	1861.49	M			175	25	M
T15	51776.7	64420.6	F		T24	1948.41	437.496	M			203	14	M
T16	61381.1	112445	M		T25	3282.25	596.17	M			178	122	F
T17	45402.9	90783.1	M		T26	444.726	91.6901	F			188	11	M
T18	40854.9	34124.1	M		T27	2991.18	38.5841	F			215	96	M
T19	49392.7	120408	F		T28	1100.04	158.87	M			192	123	F
T20	72193.4	80447.8	F		T3	2620.78	41.4935	F			193	77	M
T21	65089.4	45588.8	F		T30	1973.41	776.887	M			288	204	F
T22	55572	57444.1	M		T4	1145.96	825.985	F			256	145	M
T23	62555.5	140109	M		T5	1854.35	1259.21	F			214	155	M
T24	40084.4	68378.1	M		T6	1747.51	160.975	M			108	13	F
T25	57300.7	30531.6	M		T7	1833.18	475.705	M			165	117	M
T27	30994	26935.2	F		T8	2309.72	385.542	F			199	177	M
T28	50689.1	49133.9	M		T9	3018.53	1621.46	F			189	168	M
T29	57561.7	138169	M								204	86	F
T30	61401.7	31605.2	M								156	122	M
											87	15	M
											155	99	M
											170	66	M
											211	112	F
											194	104	M
											195	67	F
											125	44	M
											207	94	M
											197	109	F
											133	117	M
											208	156	M
											157	67	M
											127	101	M
Suppl Fig. 2f
		Ctrl				NCT-503
Huh7	CM	94.7092	106.961		98.3297	63.8041	68.3166		80.2274
	-SG	48.4827	60.8395		57.0617	13.275	9.36598		5.03717
PLC/PRF/5	CM	95.0831	113.677		91.2396	49.5152	57.0637		59.7992
	-SG	68.5942	77.7008		65.4778	16.3089	4.53601		17.8324
Suppl Fig. 2g
Suppl Fig. 2i
		Ctrl				PHGDH KO
Huh7	CM	99.7955	103.202		97.0028	68.5006	70.905		65.6453
	-SG	50.7743	72.2637		58.8141	8.60953	9.1355		3.71932
PLC/PRF/5	CM	103.063	89.2231		107.714	55.5882	57.4776		47.3785
	-SG	69.1688	67.5575		66.7136	5.33248	5.59143		9.55243
Suppl Fig. 2j
		+SG diet								-SG diet
	Ctrl	51.44	72.31		52.94	48.3	62.04		66.13	31.57	51.01	47.43	38.49	33.54	29.04
	PHGDH KO	46.84	41.32		23.38	34.21	25.06		23.21	6.29	15.31	8.54	9.44	4.02	7.39

## Sheet: Suppl Fig. 3
Suppl Fig. 3a					Suppl Fig. 3b					Suppl Fig. 3c
Suppl Fig. 3d
HEK293T	Ctrl			AMI-1			AdOx
	100.298	108.517	91.1852	55.0436	53.5659	73.9456	33.2786	37.1883	31.9241
Suppl Fig. 3e
		R7	R20	R54	R75	R90	R119	R135	R155	R158	R163	R230	R236	R247	R268	R270	R294	R344	R454	R460	R461	R469	R491
	Score	0.17	0.07	0.1	24.87	0.07	0.19	1.34	26.4	16.4	0.07	0.09	66.08	0.22	0.07	0.16	0	14.78	0.86	1.05	0.09	0.54	0.03
Suppl Fig. 3g
Suppl Fig. 3h
	3-PG (μM)	Ctrl			AMI-1			AdOx
	0	2	4	-5	2	6	-9	-2	-9	10
	1	211	239	227	219	213	225	122	103	122
	5	353	464	382	223	232	225	151	112	123
	10	536	507	533	319	341	345	133	131	137
	20	788	808	794	370	371	366	288	205	211
	50	1085	1113	1117	489	477	408	308	392	319
	100	1353	1428	1395	638	673	622	482	574	554
	200	1638	1721	1729	891	874	872	640	643	674
	300	1774	1806	1829	1049	1028	972	705	704	692
	400	1837	1893	1909	1068	1137	1008	751	742	733
	500	1891	1856	1916	1073	1095	1103	809	851	801
	1000	1926	1946	1935	1192	1215	1187	970	998	989
Suppl Fig. 3i
	NAD+ (μM)	Ctrl			AMI-1			AdOx
	0	-5	1	4	-1	8	-6	-3	3	-1
	1	84	91	125	73	69	69	81	66	81
	5	287	283	254	150	153	159	128	127	153
	10	444	459	436	322	311	309	209	163	194
	20	698	635	638	406	361	402	336	331	348
	50	937	962	968	595	583	572	469	471	468
	100	1118	1097	1111	732	706	774	534	559	587
	200	1321	1324	1306	877	809	794	675	662	643

[truncated: 8 more sheets: Suppl Fig. 4, Suppl Fig. 5, Suppl Fig. 6, Suppl Fig. 7, Suppl Fig. 8, Suppl Fig. 9, Suppl Fig. 10, Suppl Table 2]
